# Supplementary material for: Dietary Intake in the Lifelines Cohort Study: Baseline Results from the Flower Food Frequency Questionnaire among 59,982 Participants
Source: Nutrients. 2021 Dec 23;14(1):48. doi: 10.3390/nu14010048 (PMC8746534; doi:10.3390/nu14010048)
Supplement: Supplementary file 1 [file nutrients-14-00048-s001.zip]

Archive with 1 entries (1 files):
- nutrients-1467869-supplementary.pdf
